# Supplementary material for: Climatic Variability Caused by Topographic Barrier Prevents the Northward Spread of Invasive Ageratina adenophora
Source: Plants (Basel). 2022 Nov 15;11(22):3108. doi: 10.3390/plants11223108 (PMC9695367; doi:10.3390/plants11223108)
Supplement: Supplementary file 1 [file plants-11-03108-s001.zip]

Archive with 3 entries (3 files):
- Supplementary figures.pdf
- Supplementary Vedio 1.avi
- Table S1 The occurrence data of A. adenophora.xlsx
