# Supplementary material for: Climatic Variability Caused by Topographic Barrier Prevents the Northward Spread of Invasive Ageratina adenophora
Source: Plants (Basel). 2022 Nov 15;11(22):3108. doi: 10.3390/plants11223108 (PMC9695367; doi:10.3390/plants11223108)
Supplement: Supplementary file 1 [file plants-11-03108-s001.zip › Table S1 The occurrence data of A. adenophora.xlsx]

## Sheet: Occurrence data
Longitude	Latitude
3.27641e+06	2.53317e+06
3.28101e+06	2.53451e+06
3.29077e+06	2.53727e+06
3.31697e+06	2.55643e+06
3.33415e+06	2.56546e+06
3.3378e+06	2.56783e+06
3.34278e+06	2.57709e+06
3.34329e+06	2.6349e+06
3.34343e+06	2.6378e+06
3.35182e+06	2.62889e+06
3.35887e+06	2.58659e+06
3.3743e+06	2.6004e+06
3.37648e+06	2.6675e+06
3.37664e+06	2.66654e+06
3.38279e+06	2.60348e+06
3.38335e+06	2.60461e+06
3.38934e+06	2.60649e+06
3.3903e+06	2.60316e+06
3.39934e+06	2.63262e+06
3.40979e+06	2.60824e+06
3.41069e+06	2.43407e+06
3.41465e+06	2.43414e+06
3.41743e+06	2.67589e+06
3.41801e+06	2.65082e+06
3.41829e+06	2.65359e+06
3.43162e+06	2.47187e+06
3.43407e+06	2.73775e+06
3.44125e+06	2.7763e+06
3.44447e+06	2.72714e+06
3.44888e+06	2.67618e+06
3.45421e+06	2.98774e+06
3.45619e+06	2.68118e+06
3.45731e+06	2.81441e+06
3.46161e+06	2.36656e+06
3.46666e+06	2.42357e+06
3.47232e+06	2.36e+06
3.49486e+06	2.70121e+06
3.49861e+06	2.7877e+06
3.49895e+06	2.50506e+06
3.50023e+06	2.30744e+06
3.50342e+06	2.69183e+06
3.51642e+06	2.7031e+06
3.51862e+06	2.25423e+06
3.52011e+06	2.32034e+06
3.52097e+06	2.69028e+06
3.52507e+06	2.29114e+06
3.52823e+06	2.8338e+06
3.53138e+06	2.67977e+06
3.55131e+06	2.67387e+06
3.55248e+06	2.63617e+06
3.55858e+06	2.67186e+06
3.56667e+06	2.37479e+06
3.56693e+06	2.29542e+06
3.57171e+06	2.36896e+06
3.5763e+06	2.32913e+06
3.57852e+06	2.66843e+06
3.58174e+06	2.37434e+06
3.59257e+06	2.4014e+06
3.59374e+06	2.40908e+06
3.59725e+06	2.57129e+06
3.59796e+06	2.65778e+06
3.61632e+06	2.64622e+06
3.61681e+06	2.64833e+06
3.62403e+06	2.64433e+06
3.63461e+06	2.23576e+06
3.65606e+06	2.62672e+06
3.65957e+06	2.62847e+06
3.67399e+06	2.79446e+06
3.67532e+06	2.80578e+06
3.67627e+06	2.78558e+06
3.68743e+06	2.63463e+06
3.69287e+06	2.46321e+06
3.69297e+06	2.475e+06
3.69474e+06	3.00468e+06
3.70091e+06	2.63483e+06
3.7024e+06	2.63437e+06
3.70409e+06	2.78332e+06
3.72204e+06	2.61351e+06
3.72444e+06	2.97472e+06
3.72592e+06	3.01196e+06
3.7263e+06	3.01309e+06
3.7331e+06	2.56327e+06
3.7333e+06	2.57101e+06
3.7339e+06	2.52614e+06
3.73512e+06	2.47979e+06
3.74015e+06	2.63951e+06
3.74021e+06	2.64173e+06
3.7511e+06	2.53199e+06
3.75131e+06	2.54803e+06
3.75301e+06	2.59936e+06
3.75306e+06	2.54851e+06
3.7531e+06	2.60416e+06
3.7532e+06	2.57286e+06
3.75346e+06	2.59894e+06
3.75364e+06	2.55386e+06
3.75443e+06	2.59915e+06
3.75509e+06	2.59949e+06
3.75541e+06	2.59924e+06
3.75628e+06	2.59966e+06
3.7565e+06	2.60035e+06
3.75662e+06	2.65839e+06
3.75668e+06	2.59664e+06
3.75771e+06	2.60005e+06
3.75821e+06	2.60001e+06
3.75883e+06	2.61603e+06
3.75959e+06	2.5993e+06
3.76035e+06	2.62444e+06
3.76787e+06	2.61805e+06
3.77056e+06	2.63107e+06
3.77125e+06	2.63205e+06
3.77163e+06	2.62383e+06
3.77237e+06	2.63269e+06
3.7732e+06	2.63253e+06
3.77394e+06	2.6254e+06
3.77495e+06	2.62654e+06
3.77861e+06	2.62698e+06
3.81817e+06	2.73642e+06
3.82046e+06	2.46864e+06
3.82262e+06	2.67573e+06
3.84618e+06	2.7779e+06
3.86019e+06	3.04368e+06
3.8602e+06	2.61386e+06
3.87743e+06	2.66877e+06
3.87807e+06	2.66617e+06
3.87967e+06	2.66969e+06
3.88912e+06	2.91171e+06
3.89015e+06	2.97604e+06
3.89556e+06	3.08552e+06
3.89728e+06	3.01547e+06
3.90802e+06	3.24194e+06
3.90879e+06	3.24247e+06
3.9111e+06	2.95233e+06
3.92412e+06	2.68785e+06
3.92708e+06	2.67372e+06
3.94672e+06	2.6963e+06
3.9578e+06	3.12387e+06
3.95871e+06	3.12438e+06
3.95909e+06	3.02765e+06
3.96732e+06	3.03482e+06
3.9705e+06	2.62615e+06
3.97103e+06	2.37638e+06
3.98944e+06	2.62371e+06
3.99132e+06	2.63112e+06
4.00022e+06	2.69788e+06
4.00854e+06	2.56966e+06
4.04154e+06	3.04443e+06
4.04198e+06	2.5494e+06
4.04405e+06	3.04667e+06
4.047e+06	2.58775e+06
4.04781e+06	2.7474e+06
4.06649e+06	2.72434e+06
4.06969e+06	2.58045e+06
4.07819e+06	2.4441e+06
4.08435e+06	2.74179e+06
4.08467e+06	2.7403e+06
4.08533e+06	2.60662e+06
4.08549e+06	2.74069e+06
4.08636e+06	2.43816e+06
4.10598e+06	2.63766e+06
4.109e+06	2.69771e+06
4.11058e+06	2.63503e+06
4.11454e+06	2.52899e+06
4.1179e+06	2.68602e+06
4.12338e+06	2.63153e+06
4.12806e+06	2.65711e+06
4.13103e+06	2.6268e+06
4.13769e+06	2.6236e+06
4.15569e+06	2.56094e+06
4.16659e+06	2.77391e+06
4.16873e+06	2.52648e+06
4.18132e+06	2.57306e+06

## Sheet: Initial distribution
Longitude	Latitude
3.41069e+06	2.43407e+06
3.41465e+06	2.43414e+06
3.46161e+06	2.36656e+06
3.46666e+06	2.42357e+06
3.47232e+06	2.36e+06
3.50023e+06	2.30744e+06
3.51862e+06	2.25423e+06
3.52011e+06	2.32034e+06
3.52507e+06	2.29114e+06
3.56693e+06	2.29542e+06
3.5763e+06	2.32913e+06
3.63461e+06	2.23576e+06
